# Supplementary material for: Synthesis, Antibacterial Evaluation and Molecular Modeling of Novel Chalcone Derivatives Incorporating the Diphenyl Ether Moiety
Source: Molecules. 2025 Jun 13;30(12):2575. doi: 10.3390/molecules30122575 (PMC12196190; doi:10.3390/molecules30122575)
Supplement: Supplementary file 1 [file molecules-30-02575-s001.zip]

Archive with 1 entries (1 files):
- molecules-3670334-supplementary.pdf
